# Supplementary material for: Investigation on the Peroxidase-like Activity of Vitamin B6 and Its Applications in Colorimetric Detection of Hydrogen Peroxide and Total Antioxidant Capacity Evaluation
Source: Molecules. 2022 Jul 1;27(13):4262. doi: 10.3390/molecules27134262 (PMC9268325; doi:10.3390/molecules27134262)
Supplement: Supplementary file 1 [file molecules-27-04262-s001.zip]

Archive with 1 entries (1 files):
- molecules-1757360-supplementary.pdf
